# Supplementary material for: Physician’s Knowledge and Attitudes on Antibiotic Prescribing and Resistance: A Cross-Sectional Study from Hail Region of Saudi Arabia
Source: Healthcare (Basel). 2023 May 27;11(11):1576. doi: 10.3390/healthcare11111576 (PMC10252466; doi:10.3390/healthcare11111576)
Supplement: Supplementary file 1 [file healthcare-11-01576-s001.zip]

Archive with 1 entries (1 files):
- healthcare-2316263-supplementary.pdf
